# Supplementary material for: The Effect of Common Viral Inactivation Techniques on 16S rRNA Amplicon-Based Analysis of the Gut Microbiota
Source: Microorganisms. 2021 Aug 17;9(8):1755. doi: 10.3390/microorganisms9081755 (PMC8400488; doi:10.3390/microorganisms9081755)
Supplement: Supplementary file 1 [file microorganisms-09-01755-s001.zip]

Archive with 1 entries (1 files):
- microorganisms-1318855-supplementary.pdf
